# Supplementary material for: Enhanced Performance of Cyclopentadithiophene-Based Donor-Acceptor-Type Semiconducting Copolymer Transistors Obtained by a Wire Bar-Coating Method
Source: Polymers (Basel). 2021 Dec 21;14(1):2. doi: 10.3390/polym14010002 (PMC8747689; doi:10.3390/polym14010002)
Supplement: Supplementary file 1 [file polymers-14-00002-s001.zip]

Archive with 1 entries (1 files):
- polymers-1511599-supplementary.pdf
